# Supplementary material for: Knockdown of miR-21 in human breast cancer cell lines inhibits proliferation, in vitro migration and in vivo tumor growth
Source: Breast Cancer Res. 2011 Jan 10;13(1):R2. doi: 10.1186/bcr2803 (PMC3109565; doi:10.1186/bcr2803)
Supplement: Additional file 2 — Excel file containing a table listing RT and PCR primers for miR-21 and putative target genes. [file bcr2803-S2.XLS]

## Sheet: Sheet1
Additional file 2
RT and PCR primer for miR-21 and putative target genes
Gene name	Primer sequence (5’ → 3’)
Primers for qRT-PCR
miR-21-RT	GTCGTATCCAGTGCAGGGTCCGAGGTATTCGCACTGGATACGACTCAACA
miR-21-F	GCCGCTAGCTTATCAGACTGATGT
miR-21-R	GTGCAGGGTCCGAGGT
U6-RT	GTCGTATCCAGTGCAGGGTCCGAGGTATTCGCACTGGATACGACAAAAATATG
U6-F	GCGCGTCGTGAAGCGTTC
U6-R	GTGCAGGGTCCGAGGT
GAPDH-F	CCACCCATGGCAAATTCCATGGCA
GAPDH-R	TCTAGACGGCAGGTCAGGTCCACC
ANKRD46-F	CCACTCGAAACTGGAGAC
ANKRD46-R	AGAGGTAGCGTTAGGATG
EIF4A2-F	TTTTCGGATCATGTCTGG
EIF4A2-R	CAACTGTTGCAGGATGGA
Primers for the 3’UTRs of the predicted miR-21 targets ampliﬁcation
ANKRD46-UTR-WT-F	GGACTAGTTTTTGTAAACTGCTTTGCTTG
ANKRD46-UTR-WT-R	CCCAAGCTTGCCTTCAAACATACTGCTG
ANKRD46-UTR-Mut-F	GTGAAAAACTCAGTTCTAGCCGCTAGCTGTGTTGTCAC
ANKRD46-UTR-Mut-R	GTGACAACACAGCTAGCGGCTAGAACTGAGTTTTTCAC
RT, reverse transcription primer; PCR, polymerase chain reaction; qRT-PCR, reverse transcription and real-time polymerase chain reaction quantification; F, forward primer; R, reverse primer; 3’ UTR, 3’ untranslated; WT, wild-type; Mut, mutation.
